# Supplementary material for: Dietary Behavior and Determinants of Diet Quality among Primary Health Care Patients in Poland
Source: Nutrients. 2024 Mar 23;16(7):925. doi: 10.3390/nu16070925 (PMC11013156; doi:10.3390/nu16070925)
Supplement: Supplementary file 1 [file nutrients-16-00925-s001.zip]

Archive with 1 entries (1 files):
- nutrients-2923157-supplementary.pdf
